# Supplementary material for: A Method to Monitor the NAD+ Metabolome—From Mechanistic to Clinical Applications
Source: Int J Mol Sci. 2021 Sep 30;22(19):10598. doi: 10.3390/ijms221910598 (PMC8508997; doi:10.3390/ijms221910598)
Supplement: Supplementary file 1 [file ijms-22-10598-s001.zip]

Archive with 1 entries (1 files):
- ijms-1376881 supplementary conversion corrected.pdf
